# Supplementary material for: Andrographolide and Deoxyandrographolide Inhibit Protease and IFN-Antagonist Activities of Foot-and-Mouth Disease Virus 3Cpro
Source: Animals (Basel). 2022 Aug 7;12(15):1995. doi: 10.3390/ani12151995 (PMC9367459; doi:10.3390/ani12151995)
Supplement: Supplementary file 1 [file animals-12-01995-s001.zip]

Archive with 1 entries (1 files):
- animals-1814463-supplementary.pdf
